# Supplementary material for: Prognostic Factors of Small Non-Functional Pancreatic Neuroendocrine Tumors and the Risk of Lymph Node Metastasis: A Population-Level Study
Source: Front Endocrinol (Lausanne). 2022 Jul 6;13:907415. doi: 10.3389/fendo.2022.907415 (PMC9299363; doi:10.3389/fendo.2022.907415)
Supplement: Supplementary file 1 [file DataSheet_1.xlsx]

## Sheet: Sheet1
45	0	2021-06-30	1	38.7333	0	38.7333	0	0	0	0	1		G2	5	R0	0	0	0	1	3	0	0		1	3
45	0	2021-06-30	1	45.3333	0	45.3333	0	0	0	0	1		G2	2	R0	0	1	0	0	2	0	0		1	2
62	2	2021-06-30	1	51.5333	0	52	0	1	0	1	4		G2	5	R0	0	0	0	1	3	0	0		1	2
60	2	2021-06-30	1	49.0667	0	49.0667	1	0	0	0	3		G2	2.3	R0	0	0	0	1	2	0	0		1	7
33	0	2021-06-30	1	44.2667	0	44.2667	0	0	0	0	1		G2	3.4	R0	0	0	0	0	2	0	0		1	3
40	0	2021-06-30	1	88.0333	0	88.0333	0	0	0	0	1		G2	2.5	R0	0	0	0	0	2	0	0		1	2
51	0	2021-06-30	1	51.0667	0	51.0667	1	0	0	0	3		G2	5.2	R0	0	0	0	1	3	1	0		1	3
70	2	2021-06-30	1	52.3333	0	52.3333	0	0	0	0	1		G1	4	R0	0	0	0	0	2	0	0		1	3
63	2	2021-06-30	1	91.6333	0	91.6333	0	0	0	0	1		G2	4	R0	0	0	0	0	2	0	0		1	6
34	0	2021-06-30	1	52.2	0	52.2	0	0	1	1	2		G2	4	R0	0	0	0	0	2	0	0		1	2
28	0	2021-06-30	1	49.6333	0	49.6333	0	0	0	0	1		G2	2	R0	0	0	0	0	2	0	0		1	5
32	0	2021-06-30	1	146.333	0	146.333	0	0	1	1	2		G1	2.3	R0	0	0	0	0	2	0	0		1	2
30	0	2021-06-30	1	55.0333	0	55.0333	0	0	0	0	1		G1	1	R0	0	0	0	0	1	0	0		1	5
57	2	2021-06-30	1	56.7333	0	56.7333	1	0	0	0	3		G1	3.8	R0	0	0	0	0	2	0	0		1	6
41	0	2021-06-30	1	89.3333	0	89.3333	0	0	1	1	2		G2	4.4	R0	0	0	0	0	3	0	0		1	3
61	2	2021-06-30	1	49.7667	0	49.7667	0	0	0	0	1		G2	2.2	R1	0	0	0	1	3	0	0		1	3
56	2	2021-06-30	1	96.0667	0	96.0667	0	0	0	0	1		G1	1.2	R0	0	0	0	0	1	0	0		1	3
45	0	2021-06-30	1	91.4333	0	91.4333	0	0	1	1	2		G2	2.8	R0	0	0	0	0	2	0	0		1	3
49	0	2021-06-30	1	54.3333	0	54.3333	0	0	0	0	1		G2	1.6	R0	0	0	0	0	1	0	0		1	3
65	2	2021-06-30	1	31	0	31	0	1	0	1	4		G2	5	R0	0	0	0	0	3	0	0		1	2
49	0	2021-06-30	1	33	0	33	0	0	0	0	1		G2	1	R0	0	0	0	0	1	0	0		1	2
66	2	2021-06-30	1	37.3667	1	31	0	1	0	1	4		G2	3	R0	0	0	0	0	2	0	0		1	7
49	0	2021-06-30	1	37.9667	0	37.9667	0	0	0	0	1		G2	6.1	R0	0	0	0	0	3	0	0		1	6
53	2	2021-06-30	1	41.8333	0	41.8333	1	0	0	0	3		G1	4	R0	0	0	1	0	2	0	0		1	2
61	2	2021-06-30	1	42.3	0	42.3	0	0	0	0	1		G1	3.7	R0	0	0	0	0	2	0	0		1	2
65	2	2021-06-30	1	43.7667	0	43.7667	0	1	0	1	4		G2	3.4	R0		0	0		2	0	0		1	3
48	0	2021-06-30	1	52.6667	0	52.6667	0	0	0	0	1		G2	2.3	R0		0	0		2	0	0		1	2
42	0	2021-06-30	1	31.7333	0	31.7333	1	0	0	0	3		G2	弥漫	R0	0	0	1	1	3	0	0		1	7
48	0	2021-06-30	1	76.7667	0	76.7667	0	0	0	0	1		G1	1.9	R0	0	0	0	0	1	0	0		1	1
42	0	2021-06-30	1	45.1333	0	45.1333	0	0	0	0	1		G1	1.3	R0		0	0	1	1	0	0		1	6
24	0	2021-06-30	1	95.7333	1	44.5	1	0	0	0	3		G3	6	R0	0	1	0	1	3	1	0		1	3
50	0	2021-06-30	1	39.3	0	39.3	0	0	1	1	2		G2	1.4	R0	0	0	0	0	1	0	0		1	5
47	0	2021-06-30	1	37.9667	0	37.9667	0	0	0	0	1		G1	2.6	R0	0	0	0	0	2	0	0		1	2
57	2	2021-06-30	1	32.9667	0	32.9667	0	0	0	0	1		G2	5.1	R0	0	0	0	0	3	0	0		1	3
52	0	2021-06-30	1	54.3667	0	54.3667	1	0	0	0	3		G1	2.8	R0	0	0	0	0	3	0	0		1	5
43	0	2021-06-30	1	18.3667	0	18.3667	0	0	0	0	1		G1	2.4	R0	0	0	0	0	2	0	0		1	6
38	0	2021-06-30	1	45.4	0	45.4	0	0	0	0	1		G2	1.5	R0	0	0	0	0	1	0	0		1	2
53	2	2021-06-30	1	92.1	0	92.1	0	0	1	1	2		G1	3.1	R0	0	0	0	0	2	0	0		1	2
62	2	2021-06-30	0	42.6333	1	14	0	1	0	1	4		G3	弥漫	R0	1	1	1	1	3	1	0		1	7
56	2	2021-06-30	1	93.1667	0	93.1667	0	0	0	0	1		G1	1.1	R0	0	0	0	0	1	0	0		1	4
47	0	2021-06-30	1	93.5333	0	93.5333	0	0	0	0	1		G2	1.9	R0	0	0	0	1	1	0	0		1	1
44	0	2021-06-30	1	93.5	0	93.5	0	0	0	0	1		G2	4.6	R0	0	0	0	1	3	0	0		1	2
59	2	2021-06-30	1	93.9333	1	32	1	0	0	0	3		G2	2.5	R0	1	0	0	1	3	0	0		1	3
47	0	2021-06-30	1	94	0	94	0	0	0	0	1		G3	2.2	R0	0	0	0	0	2	0	0		1	2
55	2	2021-06-30	1	95.4667	0	95.4667	0	0	0	0	1		G2	2.8	R0	0	0	0	0	2	0	0		1	4
56	2	2021-06-30	0	60.1667	1	3	0	1	0	1	4		G3		R0	1	0	0	1	3	1	0		1	3
46	0	2021-06-30	1	101.9	0	101.9	1	0	0	0	3		G2	4.5	R0	1	1	0	1	3	0	0		1	3
52	0	2021-06-30	1	101.967	0	101.967	0	0	1	1	2		G1	1.5			0	0		1	0	0		1	2
71	2	2021-06-30	0	23.5333	0	17	0	0	1	1	2		G2	1.5			0	0		1	0	0		1	2
57	2	2021-06-30	1	104.367	0	104.367	0	0	0	0	1		G2	6.2	R0	0	0	1	1	3	0	0		1	3
62	2	2021-06-30	1	104.533	0	104.533	0	0	0	0	1		G2	3.3	R0	0	0	0	1	2	0	0		1	3
57	2	2021-06-30	0	47.4333	1	37	1	0	0	0	3		G2	6.9	R0	1	0	0	0	3	0	0		1	2
65	2	2021-06-30	1	106	0	106	1	0	0	0	3		G1	1.2			0	0		1	0	0		1	4
51	0	2021-06-30	1	105.9	0	105.9	0	0	0	0	1		G1	4.4	R0	0	0	1	0	3	0	0		1	2
60	2	2021-06-30	1	106.933	0	106.933	0	0	1	1	2		G2	2.1			0	0		2	0	0		1	5
75	2	2021-06-30	1	107.9	0	107.9	0	0	0	0	1		G2	7			0	0		3	0	0		1	2
42	0	2021-06-30	1	108.733	0	108.733	0	0	0	0	1		G2	3			0	0		2	0	0		1	1
61	2	2021-06-30	1	109.867	0	109.867	1	0	0	0	3		G2	4.7	R0		0	0		3		0		1	3
54	2	2021-06-30	1	113.2	0	113.2	1	0	0	0	3		G1	4.8			0	1		3		0		1	3
58	2	2021-06-30	1	114.567	0	114.567	0	0	0	0	1		G1	3.1			0	0		2	0	0		1	1
65	2	2021-06-30	0	9.1	1	18	0	0	0	0	1		G3	2	R0		1	1	1	3	1	0		1	3
63	2	2021-06-30	1	115.333	0	115.333	0	0	0	0	1		G2	5			0	0		2	0	0		1	1
65	2	2021-06-30	0	28.7333	1	24	1	0	0	0	3		G3		R0		0	0		3	1	0		1	3
58	2	2021-06-30	1	42.5333	1	26	0	1	0	1	4		G3	3.5	R0	0	1	1	0	2	0	0		1	2
26	0	2021-06-30	1	122.467	1	16	0	0	0	0	1		G2	7	R0		0	0		3	1	0		1	3
41	0	2021-06-30	1	123.2	1	108	1	0	0	0	3		G2	10.1		1	0	1		3	1	0		1	2
36	0	2021-06-30	0	73.8667	1	26	1	0	0	0	3		G2	4	R0		0	0	1	2	1	0		1	2
56	2	2021-06-30	1	133.7	0	133.7	0	0	0	0	1		G2	4.5			0	0		3	0	0		1	1
56	2	2021-06-30	1	136.367	0	136.367	1	0	0	0	3		G2	6			0	0		3	0	0		1	2
69	2	2021-06-30	1	141.933	0	141.933	1	0	0	0	3		G2	5.2			0	0		3	0	0		1	2
55	2	2021-06-30	1	142.267	0	142.267	1	0	0	0	3		G1	2	R0		0	0		2	0	0		1	1
54	2	2021-06-30	0	96.1667	0	96.1667	0	0	0	0	1		G2	5.3	阴性		0	0		3	0	0		1	2
71	2	2021-06-30	0	129.467	0	48	0	0	1	1	2		G2	5.4			0	1	1	3	1	0		1	3
40	0	2021-06-30	1	146.833	1	25	1	0	0	0	3		G1	5.1	R0		0	0		3	0	0		1	5
60	2	2021-06-30	1	149.6	0	149.6	0	0	0	0	1		G2	10			0	1		3	0	0		1	2
46	0	2021-06-30	1	149.567	0	149.567	1	0	0	0	3		G1	4.4			0	0		3	0	0		1	1
43	0	2021-06-30	1	151.867	0	151.867	1	0	0	0	3		G1	1.5	R0		0	0		1	0	0		1	4
48	0	2021-06-30	1	85.2667	0	85.2667	0	0	0	0	1		G2	3.7	R0	0	0	0	1	3	0	0		1	3
43	0	2021-06-30	1	87.1333	0	87.1333	1	0	0	0	3		G2	5.2	R1		0	1	1	3	1	0		1	3，联合血管切除重建
75	2	2021-06-30	1	86.9667	0	86.9667	1	0	0	0	3		G1	2.3	R0	0	0	0	0	2	0	0		1	2
27	0	2021-06-30	1	87.2	0	87.2	0	0	0	0	1		G1	2.3	未报告	0	0	0	0	2	0	0		1	3
53	2	2021-06-30	1	87.3333	0	87.3333	0	0	0	0	1		G1	3.7	R0		0	0		2	0	0		1	3
40	0	2021-06-30	1	87.5	0	87.5	0	0	0	0	1		G1	4.3	R0	0	0	0	1	3	0	0		1	2
66	2	2021-06-30	0	16.8333	1	8	0	1	0	1	4		G3	2.3	R0	1	1	0	0	3	1	0		1	3
43	0	2021-06-30	1	90.7	1	44	1	0	0	0	3		G2	3	R0	0	0	0	1	2	0	0		1	2
60	2	2021-06-30	1	91.2	0	91.2	1	0	0	0	3		G1	1.7	R0	0	0	0	1	1	0	0		1	1
42	0	2021-06-30	1	56.0333	0	56.0333	1	0	0	0	3		G1	1.2	R0	0	0	0	0	1	0	0		1	5
71	2	2021-06-30	1	56.2667	0	56.2667	0	0	0	0	1		G2	7.7	R0	0	0	1	0	2	1	0		1	2
58	2	2021-06-30	1	57.1667	1	33	1	0	0	0	3		G2	7.5	R0	0	0	0	1	3	1	0		1	3
48	0	2021-06-30	1	59.2	0	59.2	0	0	0	0	1		G1	3.4	R0	0	0	1	1	2	0	0		1	2
61	2	2021-06-30	1	59.3	0	59.3	0	0	0	0	1		G2	1.5	R0	0	0	0	0	1	0	0		1	2
48	0	2021-06-30	1	61.3667	0	61.3667	0	0	0	0	1		G2	4.2	R0	0	1	0	1	3	0	0		1	3
44	0	2021-06-30	1	61.6333	0	61.6333	0	0	0	0	1		G2	5	R0	0	0	0	1	3	0	0		1	4
45	0	2021-06-30	1	61.6667	0	61.6667	0	0	0	0	1		G2	3.6	R0	0	0	0	1	2	0	0		1	3
60	2	2021-06-30	0	56.0333	1	22	0	0	0	0	1		G2	5.4	R0	0	1	1		3	1	0		1	2
43	0	2021-06-30	1	62.2667	0	62.2667	0	0	0	0	1		G2	2.3	R0		1	0		2	0	0		1	3
73	2	2021-06-30	0	11.3667	1	3	0	1	0	1	4		G3	3	R0	1	1	0	1	2	1	0		1	3
29	0	2021-06-30	1	62.9333	0	62.9333	1	0	0	0	3		G2	4.1	R0	0	0	1	1	3	1	0		1	3
71	2	2021-06-30	1	65.0333	0	65.0333	0	0	0	0	1		G1	1.9	R0	0	0	0	0	1	0	0		1	5
70	2	2021-06-30	1	66.5667	0	66.5667	1	0	0	0	3		G1	5	R0	0	0	0	0	3	0	0		1	2
41	0	2021-06-30	1	66.6333	0	66.6333	0	0	0	0	1		G1	1.1	R0	0	0	0	0	1	0	0		1	1
61	2	2021-06-30	0	19.1667	0	19.1667	1	0	0	0	3		G2	3	R0	0	0	1	0	2	0	0		1	2
58	2	2021-06-30	1	67.2	0	67.2	0	0	0	0	1		G1	4	R0	0	0	0	0	2	0	0		1	5
26	0	2021-06-30	1	67.7	1	43	0	0	0	0	1		G2	7.8	R0	0	0	1	0	3	0	0		1	2
57	2	2021-06-30	1	68.0667	1	33	1	0	0	0	3		G1	3.3	R0	0	0	0	1	2	0	0		1	1
63	2	2021-06-30	1	68.3	0	68.3	0	1	0	1	4		G3	8.3	R0		0	0	1	3	0	0		1	3
34	0	2021-06-30	1	68.8667	0	68.8667	1	0	0	0	3		G1	3.5	R0	0	0	0	0	2	0	0		1	2
53	2	2021-06-30	1	69.8	0	69.8	1	0	0	0	3		G2	2.8	R0	0	0	0	0	2	0	0		1	1
70	2	2021-06-30	1	71.4	0	71.4	0	0	1	1	2		G2	9.7	R0	0	1	1	0	3	1	0		1	2
50	0	2021-06-30	1	71.9333	0	71.9333	0	0	0	0	1		G2	1.9	R0	0	0	1	0	1	0	0		1	2
47	0	2021-06-30	1	72.1667	0	72.1667	0	0	0	0	1		G2	1.8	R0	0	0	0	0	1	0	0		1	4
67	2	2021-06-30	1	72.8	0	72.8	0	0	1	1	2		G2	3	R0	0	0	0	1	2	0	0		1	3
55	2	2021-06-30	1	73.7	1	41	1	0	0	0	3		G1	6	R0		1	1		3	1	0		1	2
51	0	2021-06-30	1	74.5	0	74.5	0	0	0	0	1		G1	2.2	R0	0	0	0	0	2	0	0		1	1
42	0	2021-06-30	1	75.1	0	75.1	0	0	0	0	1		G1	2.2	R0	0	0	0	0	2	0	0		1	6
63	2	2021-06-30	1	75.8	0	75.8	0	0	1	1	2		G2	4.5	R0		0	0		3	0	0		1	2
59	2	2021-06-30	1	76.8333	0	76.8333	0	0	0	0	1		G2	2.5	R0	0	0	0	1	3	1	0		1	3
50	0	2021-06-30	0	30.1667	1	27	1	0	0	0	3		G3	3	R0	0	0	0	1	2	0	0		1	3
58	2	2021-06-30	1	79.5	0	79.5	0	0	0	0	1		G2	8	R0		0	0	1	3	0	0		1	3
38	0	2021-06-30	1	80.2333	0	80.2333	1	0	0	0	3		G2	1.2	R0	0	0	0	0	1	0	0		1	4
59	2	2021-06-30	1	81.6667	0	81.6667	0	0	0	0	1		G1	9.5	R0		0	1	1	3	1	0		1	2+3
49	0	2021-06-30	1	82.4333	0	82.4333	0	0	0	0	1		G1	3	R0		0	0	1	2	1	0		1	5
72	2	2021-06-30	1	83.3667	0	83.3667	0	0	0	0	1		G1	0.3	R0	0	0	0	0	1	0	0		1	2
53	2	2021-06-30	1	83.9667	0	83.9667	0	0	1	1	2		G1	1.5	R0	0	0	0	0	1	0	0		1	4
67	2	2021-06-30	1	84.5333	0	84.5333	0	0	0	0	1		G1	1.6	R0	0	0	0	0	1	0	0		1	2
58	2	2021-06-30	1	23.1667	0	23.1667	0	0	0	0	1		G1	1.4	R0	0	0	0	0	1	0	0		1	4
41	0	2021-06-30	1	24.2667	0	24.2667	0	0	0	0	1		G2	3.5	R0		0	0	1	3	0	0		1	3
45	0	2021-06-30	1	24	0	24	0	0	0	0	1		G2	3.2	R0		0	0	1	3	1	0		1	2
46	0	2021-06-30	1	24.7333	0	24.7333	0	0	0	0	1		G1	2.8	R0		0	0	0	2	0	0		1	2
42	0	2021-06-30	1	24.8333	0	24.8333	0	0	0	0	1		G1	1.5	R0		0	0	1	1	0	0		1	4
65	2	2021-06-30	1	62.7	1	11	0	1	0	1	4		G2	5	R0		1	1		3	1	0		1	2
52	0	2021-06-30	1	25.9333	0	25.9333	1	0	0	0	3		G2	5.3	R0		0	0		3	0	0		1	2
56	2	2021-06-30	1	27	0	27	0	0	1	1	2		G2	2.6	R0		0	0	0	2	0	0		1	1
56	2	2021-06-30	1	27.6	0	27.6	0	0	0	0	1		G1	1.3	R0		0	0	0	1	0	0		1	5
25	0	2021-06-30	1	27.6	0	27.6	0	0	0	0	1		G2	4.6	R0		0	0		3	0	0		1	2
56	2	2021-06-30	1	28.2667	1	25	0	1	0	1	4		G3	10.5	R0	1	0	1		3	1	0		1	2
20	0	2021-06-30	1	29	0	29	0	0	0	0	1		G2	3.1	0		1	1	1	2	0	0		1	3
53	2	2021-06-30	1	31.8	1	22	1	0	0	0	3		G3	4.9	0		0	1	0	3	1	0		1	2
67	2	2021-06-30	0	9.3	1	5	1	0	0	0	3		G3	3.1	0	1	0	1	0	2	1	0		1	2
42	0	2021-06-30	1	33.6	1	15	0	0	1	1	2		G2	4.2	0		0	0	0	3	1	0		1	1
70	2	2021-06-30	1	34.8667	0	34.8667	0	0	0	0	1		G2	7.6	0		0	0	1	3	0	0		1	3
44	0	2021-06-30	1	36.9333	0	36.9333	0	0	0	0	1		G1	0.5	0		0	0		1	0	0		1	1
50	0	2021-06-30	1	37.6333	0	37.6333	1	0	0	0	3		G2	3	0		0	0	1	3	0	0		1	3
38	0	2021-06-30	1	29.6	0	29.6	0	0	0	0	1		G2	1.4	0		0	0	1	1	0	0		1	3
31	0	2021-06-30	1	42.4333	0	42.4333	0	0	0	0	1		G1	1.9	0		0	0	0	1	0	0		1	2
32	0	2021-06-30	1	45.2667	0	45.2667	0	0	0	0	1		G2	2.1	0		0	0	0	2	0	0		1	1
54	2	2021-06-30	1	46.3667	0	46.3667	0	0	0	0	1		G1	0.9			0	0		1	0	0		1	1
48	0	2021-06-30	1	50.2333	0	50.2333	0	0	0	0	1		G1	2.1	R0		0	0	1	2	0	0		1	6
54	2	2021-06-30	1	67.5	0	67.5	1	0	0	0	3		G2	2.3	R0	0	0	0	1	2	0	0		1	4
47	0	2021-06-30	1	71.6667	1	48	1	0	0	0	3		G2	4.9	R0		1	0	1	3	1	0		1	3
43	2	2021-06-30	0	84.2	1	24	0	1	0	1	4		G2	3.5	阴性		0	0		2	1	0		1	3														正常出院
64	2	2021-06-30	1	150.1	0	150.1	0	0	0	0	1		G2	5.3			0	0		3	0	0		1	2
25	0	2021-06-30	1	33	1	9	0	0	0	0	1		G2	2.6			1	0	1	3	1	0		1	2
46	0	2021-06-30	1	139.067	0	139.067	0	0	1	1	2		G1	1.3			0	0		1	0	0		1	1
32	0	2021-06-30	0	49	1	17	0	1	0	1	4		G2	4.6			1	1	1	3	1	0		1	3
68	2	2021-06-30	1	135.667	0	135.667	0	0	0	0	1		G2	10.5			0	0		3	0	0		1	2
45	0	2021-06-30	1	129.1	0	129.1	0	0	0	0	1		G2	3.1			0	0		3	0	0		1	4
28	0	2021-06-30	1	127.233	0	127.233	0	0	0	0	1		G2	4.9			0	0		3	0	0		1	2
37	0	2021-06-30	1	120.933	0	120.933	0	1	0	1	4		G3	3.1			0	0		2	0	0		1	1
55	2	2021-06-30	1	120.5	0	120.5	0	0	1	1	2		G2	4.2			0	0		2	0	0		1	2
64	2	2021-06-30	0	61	1	29	1	0	0	0	3		G2	7.6			1	1	1	3	1	0		1	3
62	2	2021-06-30	1	106.133	0	106.133	0	0	0	0	1		G2	1.8			0	0		1	0	0		1	5
66	2	2021-06-30	1	105.2	0	34	0	0	1	1	2		G2	0.5			0	0		1	0	0		1	1
44	0	2021-06-30	1	99.4	0	99.4	0	0	0	0	1		G2	3			0	0		2	0	0		1	2
59	2	2021-06-30	1	89.3667	1	18	1	0	0	0	3		G2	1.4			1	0		2	1	0		1	2
31	0	2021-06-30	1	87.8667	0	87.8667	0	0	0	0	1		G1	1.9			0	0		1	0	0		1	4
70	2	2021-06-30	1	87.3333	1	42	0	0	0	0	1		G2	2.1			0	0		1	0	0		1	2
50	0	2021-06-30	1	79.8333	0	79.8333	1	0	0	0	3		G1	0.9			0	0		1	0	0		1	6
22	0	2021-06-30	1	76.0667	0	76.0667	0	0	0	0	1		G2	2.1			0	0		2	0	0		1	2
49	0	2021-06-30	1	74	1	44	0	0	0	0	1		G2	2.3			0	0		2	0	0		1	2
51	0	2021-06-30	1	71.6667	0	71.6667	0	0	0	0	1		G2	4.9			0	0		3	0	0		1	3
26	0	2021-06-30	1	71.3667	0	71.3667	0	0	0	0	1		G2	3.5			0	0		2	0	0		1	2
77	2	2021-06-30	1	70.0667	1	31	1	0	0	0	3		G2	2.5			1	0		2	1	0		1	6
61	2	2021-06-30	1	68.9	0	68.9	0	1	0	1	4		G1	2.5			0	0		2	0	0		1	2
67	2	2021-06-30	1	65.8333	0	65.8333	0	0	0	0	1		G1	3.2			0	0		2	0	0		1	2
43	0	2021-06-30	1	64.5667	0	64.5667	1	0	0	0	3		G1	1.7			0	0		1	0	0		1	2
57	2	2021-06-30	1	64.3667	0	64.3667	0	0	0	0	1		G2	2.5			0	0		2	0	0		1	1
55	2	2021-06-30	1	59.4667	0	59.4667	0	0	0	0	1		G1	2			0	0		2	0	0		1	2
64	2	2021-06-30	1	56.7	0	56.7	0	0	1	1	2		G2	7.7			0	0		3	0	0		1	2
75	2	2021-06-30	1	52.7	0	52.7	0	0	0	0	1		G1	1			0	0		1	0	0		1	5
32	0	2021-06-30	1	50.9333	1	29	0	0	1	1	2		G2	3.4			1	1	1	2	1	0		1	2
29	0	2021-06-30	1	50.3667	0	50.3667	0	0	0	0	1		G2	2.5			0	0		2	0	0		1	2
53	2	2021-06-30	1	47.3667	0	47.3667	0	0	0	0	1		G2	3.1			0	0		2	0	0		1	2
47	0	2021-06-30	1	43.4333	0	43.4333	0	0	0	0	1		G1	2.5			0	0		2	0	0		1	2
44	0	2021-06-30	1	40.0667	1	21	0	0	1	1	2		G2	2.7			1	1	1	2	1	0		1	3
59	2	2021-06-30	1	37.4	0	37.4	0	0	0	0	1		G2	3			0	0		2	0	0		1	2
67	2	2021-06-30	1	36.1667	0	36.1667	1	0	0	0	3		G3	4.4			0	0		3	0	0		1	3
43	0	2021-06-30	1	30.3333	0	30.3333	0	0	0	0	1		G1	4			0	0		2	0	0		1	2
51	0	2021-06-30	1	23.6667	0	23.6667	0	0	0	0	1		G2	2.8			0	0		2	0	0		1	1
49	0	2021-06-30	1	19.4667	0	19.4667	0	0	0	0	1		G1	1.5			0	0		2	0	0		1	2
